# Supplementary material for: Clustering-Triggered Emission of EPS-605 Nanoparticles and Their Application in Biosensing
Source: Polymers (Basel). 2022 Sep 27;14(19):4050. doi: 10.3390/polym14194050 (PMC9571269; doi:10.3390/polym14194050)
Supplement: Supplementary file 1 [file polymers-14-04050-s001.zip]

Archive with 1 entries (1 files):
- polymers-1922117-supplementary.pdf
